# Supplementary material for: Identification of key genes associated with idiopathic pulmonary fibrosis and sarcopenia by bioinformatics analysis
Source: PLoS One. 2025 Dec 1;20(12):e0335067. doi: 10.1371/journal.pone.0335067 (PMC12668514; doi:10.1371/journal.pone.0335067)
Supplement: S1 File — (ZIP) [file pone.0335067.s001.zip]

Archive with 7 entries (7 files):
- Table_S7.xlsx
- Table_S6.xlsx
- Table_S5.xlsx
- Table_S4.xlsx
- Table_S2.xlsx
- Table_S3.xlsx
- Table_S1.xlsx
