# Supplementary material for: Identification of key genes associated with idiopathic pulmonary fibrosis and sarcopenia by bioinformatics analysis
Source: PLoS One. 2025 Dec 1;20(12):e0335067. doi: 10.1371/journal.pone.0335067 (PMC12668514; doi:10.1371/journal.pone.0335067)
Supplement: S1 File — (ZIP) [file pone.0335067.s001.zip › Table_S7.xlsx]

## Sheet: Table S7 mRNA-miRNA
miRNA	mRNA
hsa-miR-27a-3p	CTH
hsa-miR-30a-5p	CTH
hsa-miR-30c-5p	CTH
hsa-miR-30d-5p	CTH
hsa-miR-216a-5p	CTH
hsa-miR-27b-3p	CTH
hsa-miR-30b-5p	CTH
hsa-miR-150-5p	CTH
hsa-miR-30e-5p	CTH
hsa-miR-582-5p	CTH
hsa-miR-216b-5p	CTH
