# Supplementary material for: Identification of key genes associated with idiopathic pulmonary fibrosis and sarcopenia by bioinformatics analysis
Source: PLoS One. 2025 Dec 1;20(12):e0335067. doi: 10.1371/journal.pone.0335067 (PMC12668514; doi:10.1371/journal.pone.0335067)
Supplement: S1 File — (ZIP) [file pone.0335067.s001.zip › Table_S6.xlsx]

## Sheet: Table S6 mRNA-TF
mRNA	TF
CTH	FOXA1
CTH	FOXA2
CTH	ATF1
CTH	ATF4
CTH	HOXB13
CTH	MYC
CTH	NFYA
CTH	NRF1
CTH	RFX5
CTH	RUNX1
CTH	SP1
CTH	TBP
CTH	TEAD1
CTH	TEAD4
CTH	CEBPA
CTH	CEBPB
CTH	CREB1
CTH	CREM
