# Supplementary material for: Identification of key genes associated with idiopathic pulmonary fibrosis and sarcopenia by bioinformatics analysis
Source: PLoS One. 2025 Dec 1;20(12):e0335067. doi: 10.1371/journal.pone.0335067 (PMC12668514; doi:10.1371/journal.pone.0335067)
Supplement: S1 File — (ZIP) [file pone.0335067.s001.zip › Table_S5.xlsx]

## Sheet: Table S5 genemania-network
# Organism: H. sapiens
# Application version: 3.6.0
# Database version: 13 August 2021 00:00:00
# Network generated on: 19 November 2024
# Author: GeneMANIA (genemania.org)
# Notes: Network weight reflects the data source relevance for predicting the function of interest
Entity 1	Entity 2	Weight	Network group	Network
ATIC	CBS	0.00413915	Co-expression	Wang-Maris-2006
ATIC	MTHFD1	0.00720904	Co-expression	Wang-Maris-2006
ATIC	DARS1	0.00523847	Co-expression	Wang-Maris-2006
CBS	CTH	0.015724	Co-expression	Mallon-McKay-2013
MTHFD1	CTH	0.00981062	Co-expression	Mallon-McKay-2013
MTHFD1	CBS	0.00623056	Co-expression	Mallon-McKay-2013
PSAT1	CBS	0.0143067	Co-expression	Mallon-McKay-2013
POR	CTH	0.0151808	Co-expression	Roth-Zlotnik-2006
CDO1	CTH	0.0116577	Co-expression	Ramaswamy-Golub-2001
CDO1	CBS	0.0131874	Co-expression	Ramaswamy-Golub-2001
ATIC	NDUFAF4	0.0132216	Co-expression	Ramaswamy-Golub-2001
MTHFD1	CBS	0.00725813	Co-expression	Innocenti-Brown-2011
MTHFD1	CDO1	0.00687622	Co-expression	Innocenti-Brown-2011
ATIC	DARS1	0.0119289	Co-expression	Innocenti-Brown-2011
PSAT1	NDUFAF4	0.00560568	Co-expression	Innocenti-Brown-2011
POR	CTH	0.0131648	Co-expression	Innocenti-Brown-2011
AP1M1	POR	0.005485	Co-expression	Innocenti-Brown-2011
ATIC	DARS1	0.0126093	Co-expression	Alizadeh-Staudt-2000
TXN	PTPN1	0.00976299	Co-expression	Alizadeh-Staudt-2000
CBS	CTH	0.0143417	Co-expression	Dobbin-Giordano-2005
CDO1	CTH	0.00768701	Co-expression	Dobbin-Giordano-2005
MTHFD1	CTH	0.0142327	Co-expression	Dobbin-Giordano-2005
MTHFD1	CBS	0.0142786	Co-expression	Dobbin-Giordano-2005
UBA1	GMDS	0.00674265	Co-expression	Dobbin-Giordano-2005
ATIC	MTHFD1	0.00547607	Co-expression	Rieger-Chu-2004
POR	UBA1	0.0131226	Co-expression	Rieger-Chu-2004
POR	UBA1	0.0166055	Co-expression	Bild-Nevins-2006 B
ATIC	MTHFD1	0.00433511	Co-expression	Burington-Shaughnessy-2008
AARS1	CTH	0.0106431	Co-expression	Burington-Shaughnessy-2008
ATIC	DARS1	0.0066424	Co-expression	Boldrick-Relman-2002
ATIC	MTHFD1	0.00760229	Co-expression	Arijs-Rutgeerts-2009
PTMA	ATIC	0.00742213	Co-expression	Arijs-Rutgeerts-2009
AARS1	PSAT1	0.0265358	Co-expression	Arijs-Rutgeerts-2009
CBS	CTH	0.00603625	Co-expression	Jiang-de Kok-2017
ATIC	HARS1	0.0101868	Co-expression	Jiang-de Kok-2017
POR	CTH	0.00627964	Co-expression	Jiang-de Kok-2017
AP1M1	PTPN1	0.0167481	Co-expression	Jiang-de Kok-2017
FOLH1	CDO1	0.0221536	Co-expression	Chen-Brown-2002
PTMA	DARS1	0.00760293	Co-expression	Chen-Brown-2002
PSAT1	CTH	0.00535311	Co-expression	Wang-Cheung-2015
AARS1	PSAT1	0.00492192	Co-expression	Wang-Cheung-2015
DARS1	MTHFD1	0.00954426	Co-expression	Wu-Garvey-2007
POR	PTPN1	0.00830679	Co-expression	Wu-Garvey-2007
TXN	ATIC	0.00524903	Co-expression	Rosenwald-Staudt-2001
UBA1	SQOR	0.0123456	Co-expression	Ross-Perou-2001
DARS1	CTH	0.0167363	Co-expression	Perou-Botstein-1999
AARS1	CBS	0.0114993	Co-expression	Perou-Botstein-1999
CBS	CTH	0.0125909	Co-localization	Schadt-Shoemaker-2004
AARS1	HARS1	0.0105562	Co-localization	Schadt-Shoemaker-2004
HARS1	UBA1	0.0196211	Co-localization	Johnson-Shoemaker-2003
ATIC	DARS1	0.00380892	Co-localization	Johnson-Shoemaker-2003
NMT2	HARS1	0.0228913	Co-localization	Johnson-Shoemaker-2003
PSAT1	ATIC	0.00356741	Co-localization	Johnson-Shoemaker-2003
AARS1	ATIC	0.00220635	Co-localization	Johnson-Shoemaker-2003
GMDS	CTH	0.000421825	Genetic Interactions	Lin-Smith-2010
GMDS	PTPN1	0.000630872	Genetic Interactions	Lin-Smith-2010
FOLH1	GMDS	0.00037127	Genetic Interactions	Lin-Smith-2010
NDUFAF4	SQOR	0.00344709	Genetic Interactions	Lin-Smith-2010
SLC15A1	DARS1	0.00137577	Genetic Interactions	Lin-Smith-2010
SLC15A1	UBA1	0.00129381	Genetic Interactions	Lin-Smith-2010
NMT2	PTPN1	0.00114945	Genetic Interactions	Lin-Smith-2010
NMT2	ATIC	0.00085863	Genetic Interactions	Lin-Smith-2010
PTMA	CDO1	0.00637965	Genetic Interactions	Lin-Smith-2010
TXN	CTH	0.000413824	Genetic Interactions	Lin-Smith-2010
TXN	SQOR	0.000385239	Genetic Interactions	Lin-Smith-2010
TXN	GMDS	0.000364976	Genetic Interactions	Lin-Smith-2010
TXN	FOLH1	0.000364228	Genetic Interactions	Lin-Smith-2010
TXN	NMT2	0.000664988	Genetic Interactions	Lin-Smith-2010
PSAT1	FOLH1	0.000415918	Genetic Interactions	Lin-Smith-2010
PSAT1	UBA1	0.00106119	Genetic Interactions	Lin-Smith-2010
TXN	PTPN1	0.0388797	Pathway	Wu-Stein-2010
TXN	PTPN1	0.0825716	Pathway	NCI_NATURE
CBS	CTH	0.472491	Physical Interactions	IREF-reactome
CDO1	CTH	0.367708	Physical Interactions	IREF-reactome
SQOR	CTH	0.248651	Physical Interactions	IREF-reactome
CBS	CTH	0.472491	Physical Interactions	Vastrik-Stein-2007
CDO1	CTH	0.367708	Physical Interactions	Vastrik-Stein-2007
SQOR	CTH	0.248651	Physical Interactions	Vastrik-Stein-2007
GMDS	CTH	0.326929	Physical Interactions	Kristensen-Foster-2012
ATIC	CTH	0.138932	Physical Interactions	Kristensen-Foster-2012
ATIC	GMDS	0.0912384	Physical Interactions	Kristensen-Foster-2012
ATIC	UBA1	0.0611101	Physical Interactions	Kristensen-Foster-2012
PTMA	CTH	0.145338	Physical Interactions	Kristensen-Foster-2012
PTMA	GMDS	0.0954451	Physical Interactions	Kristensen-Foster-2012
PTMA	ATIC	0.0405605	Physical Interactions	Kristensen-Foster-2012
PTPN1	CTH	0.669136	Physical Interactions	IREF-quickgo
CBS	CTH	0.0420343	Physical Interactions	Wan-Emili-2015
FOLH1	CTH	0.405651	Physical Interactions	Wan-Emili-2015
UBA1	MTHFD1	0.0387316	Physical Interactions	Wan-Emili-2015
AP1M1	UBA1	0.0434561	Physical Interactions	Wan-Emili-2015
TXN	ATIC	0.0953109	Physical Interactions	Havugimana-Emili-2012
AARS1	DARS1	0.0602878	Physical Interactions	Havugimana-Emili-2012
AARS1	UBA1	0.0650097	Physical Interactions	Havugimana-Emili-2012
POR	SQOR	0.032364	Physical Interactions	Moutaoufik-Babu-2019
TXN	PTPN1	0.0374007	Physical Interactions	IREF-mint
TXN	PTPN1	0.0440381	Physical Interactions	IREF-matrixdb
NDUFAF4	PTPN1	0.081446	Physical Interactions	Li-Wang-2016
UBA1	MTHFD1	0.00898036	Physical Interactions	IREF-biogrid
NDUFAF4	PTPN1	0.0112914	Physical Interactions	IREF-biogrid
ATIC	UBA1	0.00910187	Physical Interactions	IREF-biogrid
AARS1	UBA1	0.0121243	Physical Interactions	IREF-biogrid
UBA1	CTH	0.0302135	Predicted	I2D-BioGRID-Yeast2Human
UBA1	MTHFD1	0.0838457	Predicted	I2D-BioGRID-Yeast2Human
SLC15A1	CTH	0.0746648	Predicted	I2D-BioGRID-Yeast2Human
HARS1	CTH	0.0726167	Predicted	I2D-BioGRID-Yeast2Human
NMT2	CTH	0.055972	Predicted	I2D-BioGRID-Yeast2Human
TXN	CTH	0.0592707	Predicted	I2D-BioGRID-Yeast2Human
PSAT1	UBA1	0.0382068	Predicted	I2D-BioGRID-Yeast2Human
POR	CTH	0.0317602	Predicted	I2D-BioGRID-Yeast2Human
AARS1	CTH	0.0360686	Predicted	I2D-BioGRID-Yeast2Human
MTHFD1	CTH	0.421338	Predicted	I2D-vonMering-Bork-2002-High-Yeast2Human
DARS1	CTH	0.421338	Predicted	I2D-vonMering-Bork-2002-High-Yeast2Human
DARS1	MTHFD1	0.289898	Predicted	I2D-vonMering-Bork-2002-High-Yeast2Human
ATIC	MTHFD1	0.132273	Predicted	Wu-Stein-2010
UBA1	CTH	0.0158082	Predicted	I2D-vonMering-Bork-2002-Low-Yeast2Human
UBA1	MTHFD1	0.0143922	Predicted	I2D-vonMering-Bork-2002-Low-Yeast2Human
UBA1	DARS1	0.0140381	Predicted	I2D-vonMering-Bork-2002-Low-Yeast2Human
ATIC	CTH	0.0305021	Predicted	I2D-vonMering-Bork-2002-Low-Yeast2Human
ATIC	MTHFD1	0.0277699	Predicted	I2D-vonMering-Bork-2002-Low-Yeast2Human
ATIC	DARS1	0.0270866	Predicted	I2D-vonMering-Bork-2002-Low-Yeast2Human
ATIC	UBA1	0.0144802	Predicted	I2D-vonMering-Bork-2002-Low-Yeast2Human
PSAT1	UBA1	0.0239204	Predicted	I2D-vonMering-Bork-2002-Low-Yeast2Human
AARS1	CTH	0.0277015	Predicted	I2D-vonMering-Bork-2002-Low-Yeast2Human
AARS1	MTHFD1	0.0252201	Predicted	I2D-vonMering-Bork-2002-Low-Yeast2Human
AARS1	DARS1	0.0245995	Predicted	I2D-vonMering-Bork-2002-Low-Yeast2Human
AARS1	UBA1	0.0131507	Predicted	I2D-vonMering-Bork-2002-Low-Yeast2Human
AARS1	ATIC	0.0253743	Predicted	I2D-vonMering-Bork-2002-Low-Yeast2Human
CBS	CTH	0.0550345	Predicted	Stuart-Kim-2003
ATIC	UBA1	0.0477374	Predicted	Stuart-Kim-2003
UBA1	CTH	0.461624	Predicted	I2D-Krogan-Greenblatt-2006-Core-Yeast2Human
UBA1	MTHFD1	0.461624	Predicted	I2D-Krogan-Greenblatt-2006-Core-Yeast2Human
PSAT1	UBA1	0.461624	Predicted	I2D-Krogan-Greenblatt-2006-Core-Yeast2Human
NDUFAF4	CTH	0.718271	Predicted	I2D-BioGRID-Fly2Human
UBA1	CTH	0.101622	Predicted	I2D-IntAct-Yeast2Human
UBA1	MTHFD1	0.0691149	Predicted	I2D-IntAct-Yeast2Human
PSAT1	CTH	0.346514	Predicted	I2D-IntAct-Yeast2Human
PSAT1	UBA1	0.135183	Predicted	I2D-IntAct-Yeast2Human
AP1M1	CTH	0.842676	Predicted	I2D-Krogan-Greenblatt-2006-NonCore-Yeast2Human
GMDS	MTHFD1	0.0102395	Shared protein domains	INTERPRO
HARS1	DARS1	0.0163574	Shared protein domains	INTERPRO
PSAT1	CTH	0.0229797	Shared protein domains	INTERPRO
