# Supplementary material for: Identification of key genes associated with idiopathic pulmonary fibrosis and sarcopenia by bioinformatics analysis
Source: PLoS One. 2025 Dec 1;20(12):e0335067. doi: 10.1371/journal.pone.0335067 (PMC12668514; doi:10.1371/journal.pone.0335067)
Supplement: S1 File — (ZIP) [file pone.0335067.s001.zip › Table_S4.xlsx]

## Sheet: Sheet1
x
ADORA3
ADRB2
AK3
ALDH6A1
ASXL1
AVIL
BCKDHB
BEX1
C16orf89
C2orf88
CLSTN1
COLGALT2
COQ9
CRYAB
CTH
CTNNBIP1
DEDD
DNAJC7
FBLN5
FOXO1
GABARAPL1
GCNT2
GPM6B
GSTK1
HOGA1
HSD11B1
HSPA2
IDI1
INPP1
KAT2A
KAT6A
KLF13
KLHL24
LMTK2
MCM2
MEOX1
MLEC
MPC1
MRPL16
MTX2
NIM1K
NUDT4
PDLIM1
PHGDH
PIK3C2A
PKM
PLAG1
PLGRKT
PMP22
PPM1K
PRDM2
SEC31A
SIN3A
SLC22A18
SLC38A1
SPATA13
SPTSSA
SSH2
TP53BP1
TWIST2
