# Supplementary material for: Identification of key genes associated with idiopathic pulmonary fibrosis and sarcopenia by bioinformatics analysis
Source: PLoS One. 2025 Dec 1;20(12):e0335067. doi: 10.1371/journal.pone.0335067 (PMC12668514; doi:10.1371/journal.pone.0335067)
Supplement: S1 File — (ZIP) [file pone.0335067.s001.zip › Table_S2.xlsx]

## Sheet: Sheet1
x
AASS
ABCC13
ABCC3
ABCC4
AC016831.7
ACADL
ACSM5
ACSS2
ADAM12
ADAM19
ADAMTS14
ADAMTS2
ADAMTS8
ADARB1
ADIPOR2
ADORA3
ADRA1A
ADRA2C
ADRB1
ADRB2
ADRBK2
AFF1
AFF2
AFF3
AFMID
AGO2
AGTR1
AHNAK
AJAP1
AK3
AKAP12
AKR1A1
AKR7A2
AKTIP
ALDH18A1
ALDH3A2
ALDH6A1
AMPH
AMZ2
ANG
ANGPTL1
ANGPTL7
ANP32E
AOC2
AOC3
AOX1
AP006216.10
APOA2
APOBEC3B
APOBEC3C
AQP3
ARHGAP26
ARHGAP6
ARHGEF40
ARIH1
ARL10
ARNT2
ARNTL
ASCC1
ASCC3
ASGR2
ASNS
ASPN
ASXL1
ATE1
ATIC
ATP6V1H
ATP8A1
AVIL
AX748267
B2M
BAZ1B
BCAP31
BCAR3
BCKDHB
BDNF
BEST1
BEX1
BLCAP
BMX
BNIP3
BRAF
BRINP1
BTNL8
BTNL9
C10orf11
C12orf49
C12orf79
C15orf48
C16orf74
C16orf89
C18orf25
C18orf8
C19orf53
C19orf54
C1orf115
C1orf145
C1orf21
C1orf54
C1QL1
C2orf88
C3orf55
C4orf48
C5orf51
C8orf88
C9orf47
CA11
CACNB3
CACNB4
CALCOCO2
CASC10
CASC7
CBS
CCDC141
CCL26
CCNB1IP1
CCNYL1
CD163
CD207
CD274
CD300LG
CDC42-IT1
CDH3
CDK5RAP3
CDKN2A
CDV3
CEBPG
CECR1
CECR2
CFH
CFHR2
CFL2
CFP
CHEK2
CHI3L2
CHIC2
CHID1
CHKB-AS1
CHRAC1
CHRM3
CHST2
CIR1
CLASP1
CLCN5
CLCN6
CLDN5
CLEC1B
CLEC2B
CLIP1-AS1
CLSTN1
CNOT8
COBLL1
COL15A1
COL4A5
COLGALT2
COQ9
CORO2A
CORO6
COX1
CPEB4
CPNE4
CPXM2
CR1
CREBBP
CREG1
CRIP1
CRYAB
CTC-510F12.4
CTH
CTHRC1
CTNNBIP1
CTSB
CTSE
CUL9
CUTA
CXCL13
CXCL14
CXXC5
CYP2S1
DAPK2
DAZAP2
DCLK1
DCPS
DCTN4
DCTPP1
DDB1
DDB2
DDIT3
DDX19B
DDX59
DEDD
DEFA4
DENND3
DESI2
DFFA
DGKA
DGKG
DHCR7
DHRS1
DIO2
DIO3OS
DISC1
DNAJC7
DNM1P35
DOCK3
DOCK9
DPEP3
DPYD
DSEL
DSTNP2
DTX4
DUSP7
DYRK1A
E2F8
EBI3
ECHDC3
ECHS1
EDA
EDF1
EDNRB
EFCAB4A
EIF1
EIF4E3
EIF4EBP2
ELF1
ELOF1
ELOVL3
ENAH
EPB41L5
EPHA3
EPHB3
EPS8L1
ETFB
ETS1
ETV3
EYA3
F2RL3
FAH
FAM101B
FAM13A-AS1
FAM150B
FAM162A
FAM167A
FAM223B
FAM46B
FAT1
FBLN5
FCGR2A
FDFT1
FERMT2
FGD4
FGF1
FHDC1
FIBIN
FIGNL1
FLT3
FMO5
FNDC1
FNIP1
FOLR1
FOXO1
FRMD6
FUNDC1
FUT1
FYN
FZD5
GAB2
GABARAPL1
GADD45G
GALNT12
GALNT18
GALNT6
GATA2
GATA6
GCA
GCNT2
GFPT1
GINS1
GJA4
GLO1
GMDS
GNAQ
GNMT
GOLGA1
GP1BA
GPHN
GPIHBP1
GPM6B
GPNMB
GPR182
GPRC5B
GPSM1
GPX3
GPX8
GRASP
GRB10
GRIA1
GRK1
GRM3
GSTK1
GTPBP6
GVQW1
H2AFY2
HADH
HBP1
HCG4
HDAC1
HELLS
HHIP
HHIP-AS1
HIF3A
HIPK2
HIPK3
HIST1H2APS4
HLX
HMGB2
HMGCS1
HOGA1
HS6ST2
HSD11B1
HSPA2
HSPB9
IARS2
ICMT
ID1
IDI1
IER2
IER5L
IFNGR1
IGFBP7
IGFL2
IKZF2
IL13RA2
IL15RA
IL17RA
IL1RL1
IL6ST
IMPAD1
INMT
INPP1
INSIG1
IP6K3
ITGA10
ITGA2
ITGB8
ITPK1-AS1
IZUMO2
JAG2
JAK1
KALRN
KAT2A
KAT6A
KBTBD2
KCNMB4
KCNN3
KCNN4
KDM4B
KDM6A
KDR
KHDRBS3
KIAA0040
KIAA0895L
KIAA0930
KIAA1109
KIF26B
KIF4A
KLF13
KLF15
KLF2
KLHL24
KNG1
KRT8
LAMA2
LAMC1
LAMP5
LARP4B
LDLRAD4
LEAP2
LGALS3BP
LHX4
LIFR
LIG1
LILRA1
LILRA2
LIN7A
LINC00086
LINC00528
LINC00665
LINC00853
LINC00959
LINC01127
LINC01128
LINC01252
LMCD1
LMTK2
LOC100128840
LOC100129112
LOC100130357
LOC100131564
LOC100505635
LOC100505716
LOC100505920
LOC100506098
LOC100506235
LOC100506699
LOC100506860
LOC101926907
LOC101926944
LOC101927069
LOC101927841
LOC101929122
LOC101929655
LOC200609
LOC284930
LOC285812
LOC344887
LOC441081
LOC642980
LOC727916
LOXL1-AS1
LPCAT4
LRRC16A
LRRC17
LRRC2
LRRC37A16P
LRRC39
LRRN1
LRRTM2
LSS
LURAP1L
LXN
LY75
LYVE1
MAGED1
MAML3
MAMLD1
MAN2A2
MAOA
MAP2
MAPK1
MAPK14
MARK3
MAT2A
MATN3
MAX
MCCC1
MCFD2
MCM2
MDK
MECOM
MEF2D
MEOX1
MESDC1
MFAP3
MFI2-AS1
MGAT4A
MGC16142
MGMT
MID2
MLEC
MLLT4
MMP16
MPC1
MPO
MPP3
MPP6
MRPL16
MRPL51
MRPS36
MS4A15
MSMO1
MTMR12
MTSS1
MTX2
MXRA5
MYADML2
MYL12A
MYL6B
MYLIP
MYO10
MYO1E
MYOF
NAIP
NAV2-AS2
NDRG2
NDST1
NDUFA13
NDUFV2-AS1
NEBL
NEURL1
NFE2
NHP2
NID1
NIM1K
NKD1
NKX2-1-AS1
NLRP12
NPC1
NPR1
NPTX1
NTN3
NTRK3
NTS
NUDT16
NUDT4
ODAM
OLAH
OSGIN1
OSGIN2
OST4
OTUD1
PAFAH1B3
PAM
PARD6B
PARP4
PBX2
PC
PCDH7
PCGF5
PCNXL2
PDCD6
PDGFRA
PDLIM1
PDLIM4
PDPN
PDZD11
PEAK1
PEBP4
PELI2
PFDN5
PFKFB2
PGM2L1
PHGDH
PHLDA3
PHPT1
PHRF1
PIGU
PIH1D1
PIK3C2A
PIK3CD
PIP5K1B
PIR
PITHD1
PKHD1L1
PKM
PLAG1
PLEKHG1
PLGRKT
PLXDC1
PMM1
PMP22
PNMT
PNPO
POPDC3
POU6F1
PP13439
PPARGC1B
PPFIBP1
PPIP5K1
PPM1D
PPM1K
PPP2CB
PPP3CC
PRDM11
PRDM12
PRDM2
PRDX4
PRDX6
PRKACG
PRKAG2
PRKCA
PRKCE
PRKCH
PROSER2
PRPS2
PRR16
PSAT1
PSD3
PSEN1
PSMA3
PSMG2
PTCHD1
PTEN
PTGFRN
PTPLB
PTPN11
PTPN12
PTPRB
PTPRG
PTPRM
PTPRS
PXMP2
PXYLP1
QPCTL
RAB11FIP4
RAB5A
RAB7B
RAI2
RALB
RALGAPA2
RAPGEF5
RARRES3
RASSF1-AS1
RBM17
RBM38
RC3H1
RCOR1
REEP5
RFX5
RGS4
RHAG
RHNO1
RHOQ
RILPL2
RIMKLA
RIOK3
RIT1
RMND5A
RMST
RNASE2
RNASEH2A
RNF103
RNF112
RNF144B
RNF150
RNF157-AS1
RNF217
ROCK1
ROCK2
ROGDI
RORA
RORB
RP1-170O19.17
RP11-1017G21.5
RP11-1024P17.1
RP11-112J3.16
RP11-134G8.8
RP11-166P13.4
RP11-194N12.2
RP11-314N13.3
RP11-363E7.4
RP11-378J18.8
RP11-401P9.4
RP11-524D16__A.3
RP11-54K16.2
RP11-672L10.6
RP11-678G15.1
RP11-68I3.11
RP11-769O8.3
RP11-79P5.2
RP4-575N6.5
RP4-657D16.3
RP5-882O7.1
RP6-201G10.2
RPS24
RSPRY1
S1PR1
S1PR2
SARDH
SARS
SAV1
SBF2
SC5D
SCG5
SCN1A
SCN3B
SCN7A
SCRN1
SDC1
SDPR
SEC14L1
SEC14L4
SEC22C
SEC31A
SEPP1
SEPW1
SERPIND1
SERPINI1
SESTD1
SGSM2
SH3BP5
SH3D19
SIGLEC10
SIL1
SIN3A
SLAIN1
SLC1A1
SLC22A16
SLC22A18
SLC22A6
SLC25A16
SLC25A18
SLC28A3
SLC29A3
SLC2A13
SLC38A1
SLC38A2
SLC39A8
SLC43A1
SLC44A1
SLCO4C1
SLFNL1
SMARCC1
SMC5-AS1
SMIM20
SNORD89
SNTB2
SOX7
SPAG9
SPARCL1
SPATA13
SPCS1
SPTBN1
SPTLC2
SPTSSA
SQLE
SRPX
SRPX2
SSFA2
SSH2
ST13
ST14
ST5
ST6GALNAC3
STARD13
STARD13-AS
STARD3NL
STARD4
STAT5B
STEAP3
STK17B
STON1
STT3B
STX3
SULF1
SULF2
SULT4A1
SVEP1
SYN2
SYNPO2L
SYTL1
SYTL2
SYTL4
TACC2
TAL1
TBXAS1
TCEAL1
TCEAL4
TCTN3
TDRD10
TEAD1
TENM4
TEX36
TFPI
TGFB3
TGFBI
TGFBR3
THYN1
TIMP3
TJP1
TJP2
TLE4
TLK2
TLR4
TLR6
TMEM132C
TMEM14A
TMEM17
TMEM245
TMEM38A
TMEM39A
TMEM41B
TMEM97
TMEM98
TMTC1
TNFAIP8L3
TNFRSF11B
TNFRSF21
TNN
TNNI2
TOMM22
TP53BP1
TP53TG1
TP53TG5
TPM3
TRAF3
TREML4
TRIB3
TRIM27
TRIM47
TRIM6
TRIM68
TSPAN11
TSPAN7
TTC27
TTC39C
TTC8
TTN
TUBA1B
TUBB1
TULP2
TUSC1
TWIST2
TXNDC12
TYMS
U2AF1
UBC
UBE2B
UBE2D3
UBE2E3
UBE2H
UBQLNL
UBXN2B
UFM1
UPB1
USP32
USP53
UTRN
VANGL1
VGLL3
VOPP1
VSIG10
VSNL1
VWF
WASF3
WBP5
WBSCR17
WFDC11
WISP2
WLS
WWC2
XYLT1
YTHDF2
ZBTB9
ZCCHC14
ZDHHC20
ZFAND5
ZFX
ZFYVE19
ZMAT3
ZNF132
ZNF24
ZNF330
ZNF337
ZNF655
ZNF711
ZNF746
ZNF800
