# Supplementary material for: Identification of key genes associated with idiopathic pulmonary fibrosis and sarcopenia by bioinformatics analysis
Source: PLoS One. 2025 Dec 1;20(12):e0335067. doi: 10.1371/journal.pone.0335067 (PMC12668514; doi:10.1371/journal.pone.0335067)
Supplement: S1 File — (ZIP) [file pone.0335067.s001.zip › Table_S3.xlsx]

## Sheet: Sheet1
x
A4GALT
AACS
AARS1
ABCA6
ABCA9
ABHD1
ABRA
ABTB2
ACAA2
ACOT2
ACOX2
ACSF2
ACTL6A
ADAMTSL2
ADD1
ADH1A
ADH1B
ADH1C
ADI1
ADIRF
ADM
ADORA3
ADPRHL1
ADPRS
ADRB2
AFG1L
AGO4
AGPAT1
AGPS
AIMP2
AK2
AK3
AKAP1
AKAP7
AKAP8
ALDH1B1
ALDH6A1
ALDH7A1
ALDOC
AMMECR1
AMPD3
ANAPC16
ANKRD37
ANXA2R-AS1
AP3M2
AP3S1
AP5M1
AP5S1
APIP
APOD
APOE
APOO
APOOL
APPL1
ARFGAP2
ARHGAP10
ARHGAP20
ARHGAP32
ARHGEF6
ARID3B
ARIH2
ARMCX4
ARPP21
ARV1
ASB12
ASXL1
ATAD2
ATG12
ATM
ATP5F1A
ATP5F1B
ATP5F1C
ATP5MC1
ATP5MC3
ATP5ME
ATP5MG
ATP5MJ
ATP5PD
ATP5PF
ATP6V1C1
ATP6V1E2
ATRAID
AUH
AVIL
AVPI1
BACE1
BCKDHB
BCL2L1
BEX1
BHLHE41
BLMH
BMP1
BPHL
BRF2
BTG2
C15orf40
C16orf89
C17orf75
C1orf105
C1orf122
C1RL
C22orf15
C22orf23
C2orf88
C3
C3orf36
C6
C6orf136
C7orf25
C8orf44
CA3
CALB2
CALM1
CAPRIN1
CAPSL
CCDC124
CCDC136
CCDC28B
CCDC47
CCM2
CDAN1
CDC14B
CDC27
CDCA7L
CDH15
CDK5RAP2
CDKL3
CDKN1A
CDKN1B
CDKN2B
CDO1
CDS1
CEBPB
CENPT
CENPV
CFAP61
CFAP70
CHAD
CHCHD3
CHCHD4
CHPT1
CHRNA1
CHST15
CHST3
CHST7
CHTF18
CIC
CIRBP
CIT
CITED2
CKMT2
CLDN7
CLEC11A
CLK1
CLPB
CLSTN1
CMC2
CNGA2
CNOT2
COG2
COL21A1
COL3A1
COL4A3
COLGALT2
COLQ
COQ10A
COQ2
COQ3
COQ6
COQ9
COX10
COX20
COX4I1
COX5A
COX5B
COX7A1
COX8A
CRADD
CRCP
CRY2
CRYAB
CRYZL1
CS
CSF3
CSRP2
CST6
CT47A11
CTC1
CTH
CTNNBIP1
CXXC1
CXXC4
CYB561D1
CYB5R2
CYCS
CYP17A1
CYP1B1
CYP26B1
CYP4X1
CYRIA
CYSRT1
DAAM2
DAG1
DBI
DCAF7
DCLRE1A
DCT
DDAH1
DDIT4
DDIT4L
DDRGK1
DDX24
DDX27
DDX51
DECR1
DEDD
DEXI
DHPS
DHRS11
DHX32
DICER1
DIDO1
DIRAS2
DISP1
DLAT
DLD
DLEU1
DLG5
DLST
DMAP1
DMRT2
DMRTB1
DNAAF3
DNAJC18
DNAJC7
DNAJC9
DNM1L
DNTTIP1
DOP1B
DPF2
DPH2
DRAM2
DTNBP1
DUS3L
DUSP3
DUSP8
DUT
DYNLL1
DYNLL2
DYNLRB1
DZIP3
EBPL
ECHDC1
ECI2
EDEM1
EDN1
EID2B
EIF2D
EIF3K
EIF4E
EIF4EBP3
ELL2
ELOA
ENDOG
ENO2
ENO3
ENPP5
EOLA1
EPB41L3
EPM2AIP1
ERBB3
ETFA
ETFDH
ETNK2
ETNPPL
ETS2
ETV6
EWSR1
FAAH
FABP3
FAM110B
FAM136A
FAM210A
FAM216A
FAM219B
FAM222A
FAM241B
FANCE
FARP1
FASTKD1
FBLN5
FBXO3
FBXO8
FCRLA
FDXR
FEZ2
FGFBP2
FGGY
FH
FILIP1
FKBP5
FLRT2
FLRT3
FLT4
FMO3
FN3KRP
FNBP1L
FOSL2
FOXO1
FOXO3
FOXRED1
FRMPD1
FST
FTL
FZD7
GABARAPL1
GADD45A
GAL3ST3
GALNT17
GAPDH
GATAD1
GATD3
GBE1
GCHFR
GCLM
GCNT2
GFOD1
GGCT
GGH
GGT7
GHITM
GMEB2
GNPTG
GON7
GOT1
GOT2
GPCPD1
GPM6B
GPRIN3
GRAMD1C
GREB1
GREB1L
GRHPR
GRIA2
GRPEL1
GSKIP
GSTK1
GSTM4
GSTO1
GTF3C6
GUSB
GYS2
H1-0
H1-10
H2AX
H2BC21
H3-3A
HACD1
HDAC11
HDAC4
HDAC5
HDDC3
HDHD5
HEXIM2
HGS
HIBADH
HIBCH
HLTF
HMBS
HNRNPR
HOGA1
HOOK2
HOXB7
HPD
HPGD
HPN
HS6ST1
HSBP1
HSCB
HSD11B1
HSPA2
HSPA4L
HSPB2
HTR1F
HYI
IDH1
IDI1
IFTAP
IGF2BP3
IL17D
ILK
IMMT
IMPA1
IMPDH2
INPP1
INTS13
IQGAP2
IQSEC1
IRS1
ITGB1BP1
ITGB1BP2
ITGB4
ITGB6
IVNS1ABP
IWS1
JAKMIP3
JDP2
JSRP1
JUND
KANK4
KANSL3
KAT2A
KAT6A
KAZALD1
KBTBD11
KBTBD3
KCNJ16
KCNJ2
KCNMA1
KCTD8
KHSRP
KIAA0753
KIAA1217
KLF10
KLF13
KLF5
KLHDC4
KLHL24
KLHL40
KLKB1
KRT10-AS1
KRTAP19-1
KRTAP19-3
LACTB
LAMB3
LAMTOR5
LDAF1
LDHA
LDHB
LEP
LGI1
LGR5
LIG3
LIN37
LINC00324
LINC00518
LINC01521
LINS1
LIPG
LIX1L
LMO3
LMO7
LMTK2
LOXL4
LRIG3
LRP1B
LRRC23
LRRC25
LRRC32
LRTM1
LTBP2
LY6H
LYPLA1
LYRM1
MACO1
MAFG
MAGED2
MAIP1
MAN2A1
MAP10
MAP3K14
MAP3K5
MAP3K7CL
MAP6D1
MAPK10
MAPK3
MAPKAP1
MARCHF3
MCM2
MCM7
MDC1
MDH1
MED19
MED25
MEGF8
MEOX1
MFAP1
MGAT4B
MGME1
MGST1
MGST2
MICOS13
MIPEP
MKRN2
MKS1
MLEC
MMP15
MOGAT1
MOSMO
MOSPD3
MPC1
MPC2
MPP1
MPP7
MPZL2
MROH8
MRPL12
MRPL15
MRPL16
MRPL34
MRPL35
MRPL41
MRPL44
MRPS11
MRPS12
MRPS15
MRPS18B
MRPS22
MRPS28
MRPS30
MRPS33
MRPS5
MRPS7
MSANTD3
MSS51
MT1H
MT1JP
MT1M
MT1X
MT2A
MTARC2
MTCH2
MTERF1
MTFMT
MTFP1
MTLN
MTMR4
MTO1
MTRES1
MTRF1
MTRF1L
MTX2
MUTYH
MYC
MYCN
MYH8
MYLK3
MYO1B
MYO9A
MYOM2
MYOZ3
MZF1
NAMPT
NAPB
NAXE
NBPF15
NCALD
NCOA3
NDEL1
NDUFA10
NDUFA4
NDUFA6
NDUFA9
NDUFAB1
NDUFAF5
NDUFB10
NDUFB3
NDUFB6
NDUFB8
NDUFS1
NDUFS2
NDUFS3
NDUFS5
NDUFV1
NDUFV3
NECAB3
NEU4
NFATC1
NFIL3
NFYA
NHLRC2
NID2
NIM1K
NINJ1
NINL
NIPSNAP1
NISCH
NMB
NME2
NME3
NME7
NMNAT3
NMT2
NNMT
NNT
NOTUM
NOXA1
NPIPA1
NPM3
NPR3
NPY
NR1D1
NR2C2
NR4A2
NREP
NRG4
NT5DC1
NT5M
NTAN1
NUB1
NUDT4
NUDT6
NUDT8
NUP62
NUSAP1
OAZ3
OCRL
OLIG1
OLIG3
OPA1
OPA3
OPN3
OSBPL6
OSGEPL1
OVGP1
OXA1L
OXCT1
OXNAD1
OXSM
PAQR4
PAQR9
PCBD2
PCCA
PCCB
PCDH17
PCDHB4
PCDHGA12
PCGF1
PCNT
PCNX1
PDE4A
PDE4B
PDE4D
PDE6G
PDHA1
PDK1
PDLIM1
PDSS1
PDSS2
PECR
PEDS1
PEF1
PER2
PERP
PEX12
PFKFB1
PFKP
PGK1
PGRMC2
PHGDH
PID1
PIK3C2A
PIM1
PITPNM1
PKM
PLA2G4C
PLAG1
PLCE1
PLCG2
PLEKHM1
PLGRKT
PLIN3
PMP22
PNLIPRP2
PNMA8A
PNPLA7
POLE4
POLQ
POP7
PPA2
PPARGC1A
PPDPF
PPIC
PPIF
PPM1K
PPP1R26
PPP1R3C
PPP1R8
PRDM2
PRKAG1
PRMT7
PRPF3
PRPF4
PRSS23
PSMA8
PSMB1
PSME4
PTBP2
PTGER2
PTGIS
PTGR1
PTOV1
PTPDC1
PTPN20
PTPN21
PTPN3
PUSL1
PXDNL
QARS1
RAB18
RAB23
RAB3A
RAD51C
RADX
RAP2A
RARRES1
RARRES2
RASA3
RASL12
RASSF7
RBCK1
RBP1
RBPJ
RCAN1
REEP4
REL
REXO2
RFTN1
RFX1
RGN
RGS2
RGS3
RHOBTB3
RIMS3
RIN1
RING1
RLF
RNF122
RNF14
RNF146
RNF44
RP9
RPIA
RPP14
RPP25L
RPS27L
RPS6KC1
RRAD
RRAGD
RSAD1
RTKN
RTN4IP1
RTTN
RUNX1-IT1
RWDD1
RWDD2B
RXRG
SAMM50
SCCPDH
SCD
SCN4B
SCO1
SCYL2
SDHA
SDHAF2
SDHAF3
SDHB
SDHD
SEC31A
SELENBP1
SELENOM
SELENOT
SELP
SERPINB6
SERPINE2
SESN2
SETDB2
SF3A1
SFRP1
SFXN4
SH2D1B
SH3KBP1
SH3RF2
SIAE
SIK2
SIN3A
SIRPA
SIRT4
SIRT5
SIRT7
SLBP
SLC12A2
SLC15A4
SLC16A3
SLC16A5
SLC22A18
SLC22A3
SLC25A11
SLC25A12
SLC25A19
SLC25A20
SLC25A28
SLC25A3
SLC25A33
SLC25A4
SLC25A44
SLC25A45
SLC25A51
SLC38A1
SLC38A7
SLC39A1
SLC43A2
SLC45A3
SLC4A4
SLC7A5P2
SLC7A6
SLC7A7
SLC9A5
SLCO2A1
SLIT2
SLPI
SMCO4
SMURF1
SNAI2
SNF8
SNTG2
SOCS2
SORD
SOX15
SOX9
SPATA13
SPATA18
SPATA33
SPATS2L
SPCS3
SPHK2
SPMIP6
SPRY4
SPSB1
SPTSSA
SPX
SREBF2
SRSF10
SRSF8
SSH2
SSH3
SSU72
ST3GAL5
ST3GAL6
ST6GAL1
ST6GALNAC2
ST8SIA5
STK33
STRADB
STX11
STX12
STX5
STX7
SUCLA2
SUCLG1
SUCLG2
SUPT16H
SUPV3L1
SV2B
SWT1
SYNGR1
TACO1
TAF1D
TAF5
TAF6L
TAFAZZIN
TARDBP
TARS1
TBC1D7
TBCC
TBL3
TCEAL7
TCEAL8
TCF25
TCTN1
TENT5A
TF
TFEB
THAP2
TIFA
TIMELESS
TIMM17A
TIMM23
TIMM8A
TIMMDC1
TINF2
TIPRL
TM2D3
TM6SF1
TMEM100
TMEM11
TMEM117
TMEM126A
TMEM126B
TMEM158
TMEM167A
TMEM170A
TMEM186
TMEM200A
TMEM248
TMEM266
TMEM9
TMEM9B
TMTC4
TNFAIP3
TOMM40L
TP53BP1
TP53INP2
TP63
TPI1
TPI1P2
TPPP2
TRAK2
TRIP10
TRMT1
TRMT112
TRNT1
TSC22D1
TSPAN33
TSPYL2
TSTD2
TUFT1
TWIST2
TXNDC15
TXNIP
UBAP2
UBTD1
UBXN1
UCHL3
UCN
UGP2
UPRT
UQCRC1
UQCRC2
UQCRFS1
UQCRQ
USP54
VCL
VEGFA
VEGFD
VLDLR
VPS72
WDR12
WDR73
WDR77
WDR88
WDR91
WIPI1
WNT11
WNT7B
WWP1
XBP1
YAF2
YARS2
ZBTB16
ZBTB4
ZBTB44
ZBTB48
ZBTB8OS
ZC3H7A
ZC3H8
ZDHHC5
ZFP36L1
ZNF10
ZNF226
ZNF274
ZNF415
ZNF519
ZNF540
ZNF541
ZNF551
ZNF580
ZNF653
ZNF703
ZNF79
ZNF827
ZSWIM3
