# Supplementary material for: Identification of key genes associated with idiopathic pulmonary fibrosis and sarcopenia by bioinformatics analysis
Source: PLoS One. 2025 Dec 1;20(12):e0335067. doi: 10.1371/journal.pone.0335067 (PMC12668514; doi:10.1371/journal.pone.0335067)
Supplement: S1 File — (ZIP) [file pone.0335067.s001.zip › Table_S1.xlsx]

## Sheet: Table S1 ERSRGs
x
HSPA5
DDIT3
HERPUD1
ERN1
EIF2AK3
ATF6
ATF4
XBP1
EIF2S1
PPP1R15A
CASP4
ATF3
UFL1
HSP90B1
CASP3
BCL2
MAP3K5
CEBPB
NFE2L2
MAPK8
MANF
SCAMP5
TMED4
DNAJC3
SYVN1
CALR
NOD2
CREB3
P4HB
TP53
SESN2
ATF6B
TNFRSF10B
DNAJC10
CXCL8
MBTPS2
INS
VCP
QRICH1
EIF2AK2
DERL1
RNF186
SIRT1
MBTPS1
DERL2
WFS1
CASP12
PRKN
PTPN1
ERO1A
FICD
CREB3L1
DDRGK1
HMGB1
TMEM117
CASP9
RNF183
BBC3
RTN3
BAX
DNAJB9
CREB3L3
HYOU1
EIF4G1
TRIB3
CASP8
CCL2
PRNP
ASNS
TMBIM6
TMEM214
PDIA3
BAG6
UMOD
CANX
DDX3X
JUN
ERP29
ANKS4B
SLC39A14
SELENOS
TRAF2
DNAJB11
NLRP3
NUPR1
PPP1CA
ATP2A2
PDIA4
PPP1R15B
CASP7
BCL2L11
CYCS
OS9
TGFB1
PPP1CC
BOK
DERL3
SIGMAR1
CCDC88B
NCK1
RETREG1
TXNDC12
NOD1
GSK3B
SGPP2
CDK5RAP3
SERPINA1
CREB3L2
MTOR
SEL1L
PPP1CB
TMEM33
TLR4
NHLRC1
SREBF1
APP
AKT1
AIFM1
UFM1
PARP1
BSCL2
CLU
ATP2A3
CREBRF
HERPUD2
ERN2
MAPK1
BCAP31
SDF2L1
PTGS2
BRSK2
GRINA
HMOX1
TUG1
BCL2L1
TMTC3
TNFSF10
NFYA
SFTPC
SOD1
HTT
CASP2
NFKB1
NIBAN1
TTC23L
PRKAA1
PLP1
LRRK2
NCK2
INS-IGF2
C6orf120
NPTX1
IL1B
RHO
AGR2
ABL1
EIF2B5
PDIA2
PDIA6
ITPR1
PMAIP1
TARDBP
RAB9B
CFTR
VEGFA
USP35
MCL1
KEAP1
LCN2
IGFBP1
NFYC
SLC37A4
PSEN1
BIRC2
NR4A1
TMEM259
LMNA
STAT3
EIF2AK4
SREBF2
TNF
TERT
ORMDL3
TOR1A
EGFR
FABP4
YIPF5
SCD
CHAC2
MAPK3
HDAC6
PPARG
IAPP
AGER
EIF2A
DPAGT1
IFNG
SQSTM1
CDKN1A
CDNF
BAK1
MAGEA3
GPR37
TXNIP
LEP
PIK3R1
PPARGC1A
SPTLC1
CFLAR
HSP90AA1
MFN2
APOE
FAM20C
SNCA
EPM2A
MAPK14
RELA
FGF21
YY1
ERBB2
NOS2
NOX4
ADIPOQ
MX1
EIF1
HIF1A
PNLIP
HSPA4
PROC
COL4A3
EXOSC9
EXOSC8
PPP1R8
PTPN2
THBS4
SGF29
PPARA
MSRB3
PON2
FOXO1
CAMK2B
TMEM208
HSPA8
MAPT
BECN1
RNF13
CTRC
BID
GAA
EIF2AK1
ERLIN2
ZC3H12A
CAPN2
PRKAA2
SEC62
GDF15
AQP11
TUSC3
TRPM2
AGR3
LACC1
BNIP1
TTF2
CAMK2G
BRAF
PCSK9
ESR1
AGTR1
DIABLO
APOL1
MET
LDLR
HNF4A
PRMT1
FOXA2
HNF1A
VCAM1
EIF5A
SNCG
MGAT5
PCK2
FGF19
S100A16
HFE
CREB1
UBA5
STIM1
XIAP
TBL2
TRAM1
RETREG3
GTF2I
IL24
NRAS
COL2A1
CDK1
EDN1
HNRNPA1
ERG
PTGES3
EGR1
TRIM21
TTR
RTN1
PPT1
HSF1
PARN
PPP1R12A
EXOSC3
PPP1R3A
EXOSC2
KHSRP
DIS3
EXOSC5
PPP1R14A
PPP1R3C
PPP1R10
EXOSC1
PPP1R1A
PPP1R7
PPP1R9A
CEBPG
EXOSC7
NFYB
PPP1R2
PPP1R14C
PPP1R3F
DCP2
EXOSC4
PPP1R12C
PPP1R13B
PPP1R3B
PPP1R3D
EXOSC6
PPP1R14B
PPP1R16B
PPP1R1C
PPP1R3E
PPP1R3G
PPP1R14D
NGF
APOB
POMT2
MAP1LC3B
SLC30A5
E2F1
GH1
UBE2J1
FBXO6
SDF2
KAT2A
CREBZF
INHBE
HSPB1
PHLDA1
UFC1
NOS3
IGF1R
SGK1
IGF1
TRAF6
TNFRSF10A
HSPA1A
USP7
KLF4
MSTN
PTPA
MUC5AC
NPHS1
FKRP
BAD
CHAC1
RHBDD1
STUB1
SLC38A2
NDUFS4
RAB1A
APAF1
NR1H2
DAB2IP
TLR2
FOS
ABCG2
CEBPA
SEC63
CCDC88A
TULP1
PROKR2
DNAJC12
IL33
NELL2
ENAM
XAF1
SERP1
TMEM241
KRAS
GORASP2
ATM
RAC1
OTUB1
IFNA1
TPT1
TUBA1B
UFD1
BZW1
NNAT
THBS1
ERP44
CTH
OPTN
MYOC
SOCS3
TRAP1
PLP2
AGT
YWHAE
FUS
RTN4
TFEB
UBQLN1
TXN
PARK7
BHMT
TUBB
PPARD
SP1
VDAC1
NDRG1
CST3
EEF1A1
RPS10
HRC
MAP2K1
RYR1
IL10
STAR
RAB6A
GRP
CYB5R4
CALHM1
ASB11
ZFAND2B
RNF121
RPS27A
PDX1
NR3C1
NPLOC4
OSBPL5
MMP9
ALK
SRC
AHR
COL4A1
KCNN4
RPL11
TRPA1
ACLY
EPHX2
BMP2
CD274
PSMD4
SLC8A1
ARRB1
SET
CAPN5
CES2
HAMP
PTX3
SMURF1
EIF2B3
IL22
PIK3CG
IGF2BP2
BIRC3
STARD4
FAS
TNFRSF1A
PRPS1
PRPS2
SEPTIN7
CD36
RIPK1
SPARC
TGM2
LPIN1
RYR2
ERAP1
CAV3
MATN3
SRI
RCN1
CRELD2
RRBP1
INSR
PSEN2
ANXA5
ATF1
DYSF
SFTPA2
OPA1
SEC16A
TMEM258
TMEM238L
CDK4
DYRK1A
GYS1
FLNA
ERCC6
RPL5
DYRK1B
NEDD4L
CXCL1
IGFBP2
EIF4B
ASGR1
GOLM1
PCSK6
WDR77
RPL26
RPN1
AURKA
FGFR4
APOA1
CTSB
FLT1
ACE2
ARG1
GDNF
IL6ST
LYN
MMP13
RUNX1
ANGPT2
CACNA1H
CHRM3
EEF2
IRS1
YAP1
GNAI1
RPA1
CCN2
CYP1A2
CYP2C19
KAT6B
ADAMTS5
GADD45A
NR1I2
OLR1
SOAT1
TRPV3
SMN1
CCN1
CTNNBIP1
HCRT
IL11
KLF15
SEPTIN4
UTS2
ULBP1
IFI6
RCE1
SELENOP
TSPYL5
NR1H3
FLOT1
EZH2
STK11
PRDX1
TBK1
ALB
HTRA2
CUL1
FAP
IRS2
TRPC3
HTRA1
ABCG1
CDC37
PFKFB3
RUNX3
CDC27
SSB
CEBPD
RARRES1
USP22
ERAP2
SAA1
MARCHF5
H1-1
ERGIC3
PDIA5
FNDC5
FKBP9
ERP27
TMX1
GBA1
CPA1
JAK2
STAT5A
CISH
PTEN
F2
MTHFR
BACE1
IL1R1
LMAN1
PURA
IFNB1
ACSL3
CARD14
EIF2S2
SUPT20H
STARD5
SUPT20HL1
CREBBP
CCND1
JAK1
PRKCD
RPS6KA3
SMAD2
ALDH2
CDK2
HSD11B1
CDH1
MYB
NTRK1
SERPINC1
ABCC1
CDKN1B
GFAP
IFNAR1
KAT2B
SMPD1
TSC1
FBN1
IKBKG
NAMPT
RAB27A
ROS1
AFP
CTCF
OGT
ANG
APOH
ARID1A
DDX5
IL2
UCP2
DNAJB1
HES1
LARS2
MTTP
FOXM1
PHB2
PIM2
RBX1
RDH12
TRPM7
AREG
BAG1
CHKA
COX6B1
CTBP2
EPO
FCN3
MINPP1
NLRP1
ROBO4
SEC23A
SLIT3
ST3GAL4
CCT3
COLEC10
CUL5
DAPK3
KLB
NOL3
RYR3
TAF4
TIA1
UPF1
CRELD1
METTL3
ANKRD1
DIO2
DUSP5
FUT4
GBA2
LRP1B
MSI1
PHLPP1
REG1A
SND1
TSLP
CAP2
CCT4
ELOB
IL23A
MED25
MTDH
SLC30A3
TSC22D3
ADGRF5
IL32
MIA2
MSI2
STARD7
WTAP
GPR4
CD109
CPEB4
EBI3
HOXB9
HRK
LECT2
MIOX
OMA1
PHLPP2
SF3A2
SGMS2
SSR2
YTHDF1
ATAT1
DNAJB12
MSRB1
S100G
SEC61B
BLOC1S1
DELE1
NUDT5
RNF114
H2BC3
IRGM
NOXA1
RIC3
ART1
C1QTNF9
GPR78
H2AC4
SSUH2
RHBDL3
BATF2
TMEM100
ATP2A1
FCGR2B
PML
RASGRF1
PPP2CB
NRBF2
RASGRF2
FASN
CNGA3
IGF2BP1
MSBP1
BDNF
PRKRA
COL4A2
COMP
MAP1LC3A
TANGO2
ARCN1
ACTB
GAPDH
CAD
EPHA3
HNRNPA2B1
ELAVL1
RPL19
RPL23
UBR4
VIL1
ILF2
CHERP
STK38
RGS16
BIK
CTNNB1
HLA-B
CDK6
TLR3
PGR
CASP1
CASP6
TRPV1
CCND3
CNR1
FAH
CCNA2
H2AX
INHA
LGALS1
MAN1A2
MGP
ID1
IGF2BP3
TNFRSF12A
ILF3
VMA21
GZMK
RBM3
UCHL1
DNM1L
OSGEP
TP53RK
TPRKB
LAGE3
LPCAT3
AMFR
ULK1
SEC61A1
SEC23B
ATL3
CEL
PRSS1
IL6
CYP2E1
VAPB
PAWR
CHEK2
RAF1
MDM2
PIK3CD
BCR
PRKCG
CBS
DNM2
GJA1
TF
MMP3
RPS6KB1
SLC12A2
TNFAIP3
JUP
TFAP2A
TTN
WEE1
IRF1
NQO1
EEF2K
IMPA1
MAPK13
MEF2A
P2RX7
RUNX2
SLC2A4
SLC6A2
TRAF3
WNT1
TIMP1
AHSG
CHRNE
CPOX
IL10RA
IL12B
TRRAP
ACO1
BMP6
CALCA
IL12A
KRT19
POLR1C
POMT1
ENDOG
FABP5
FBXO7
H6PD
ATXN7
ELOC
FOSL2
NPHS2
PPP2R5C
RBM8A
RBP3
UBE3C
CDKN3
CHM
ELAVL2
SF3B3
CDIPT
CHMP1A
CXCL2
DAP3
MOV10
TAF2
TAF6
UBE2G1
UBE2J2
GLRX3
HSPB2
MRPL12
SERPINB7
DNAJA2
KDELR1
KLRG1
NCBP2
POMGNT2
PSMD10
TAF9
GIMAP5
MRPS28
NFKBIZ
TAF10
FAM120A
G6PC2
MAGOH
MRPL1
PDCD6
RO60
SERPINB4
TAF12
TMEM94
USP34
CASC3
H4C16
MRPS18B
MRPS9
TAF5L
TAF8
AP1G2
PTCD1
SUPT3H
KIF27
MRPS6
SF3B5
TAF5
UBR3
WDR74
ZACN
ENY2
TADA3
MRPL52
OTUD3
RALYL
RPL39
TADA2B
ATXN7L3
KLHDC10
MRPS31
SUPT7L
TAF6L
ZCCHC3
CDV3
FLYWCH2
DDX60L
TADA1
BCL2L15
CDKN2AIPNL
C3orf70
MSBP2
PPIB
KL
SIRT3
SERPINH1
RPLP0
CDK5
ALOX5
PIK3R2
ALOX15
MAP3K20
KCNJ8
AFF4
STC2
CERT1
MARCKS
ELAVL4
SERINC3
USP19
SRPX
TMED2
SELENOK
LOC122513141
COPA
SRP54
POMP
TEX264
BIRC5
TXNDC5
EP300
ELANE
PNLIPRP2
ATF5
USP14
GABARAP
CKAP4
COL10A1
UBE2D2
UBE4B
SLC22A13
VMP1
MYC
PCSK1
DDOST
ORAI1
RPS3
YBX1
OSBPL8
NFE2L1
TRB
KDR
NOTCH1
CSNK2A1
PHB1
SIRT6
TXNRD1
CLIC1
RNF5
TGM6
PCMT1
CAV1
FOXO3
TUBB4A
UBE2N
GANAB
GNE
CDKAL1
GABARAPL1
UFSP2
ATG14
CCDC47
PARP16
BRCA1
CORIN
NSFL1C
HDAC4
NOTCH3
KCNH2
MAP3K7
VIM
PKM
TNFSF11
ENO1
USP9X
GJB1
CETP
PINK1
PRDX2
SPTLC2
SPHK1
LGR5
UBC
AHSA1
SPINK1
TRDMT1
WASF3
APLN
PSMB8
TCF7L2
TRIM25
VDAC2
UBXN4
DAPK1
LIPA
PLA2G6
STIP1
ATP13A2
RUVBL2
SIRT7
TFG
SEMA4A
SLC39A7
CHST6
PRDX4
UBE2G2
COG5
RPL30
SDF4
UGGT1
GPX8
ZFYVE27
CLCC1
EIF3D
JAGN1
RNFT1
USF3
SMIM14
PIGBOS1
CAT
GRIN1
HDAC1
HSPD1
IDE
ATF2
KRT14
YWHAB
ATG5
ETFA
DHCR24
DHX9
NR5A2
PLN
DDIT4
HNRNPC
NUDT1
PNPLA3
PITRM1
EDEM1
LRBA
OLA1
MAN2C1
NINJ1
PGAM5
ERVW-1
FNDC3B
SVIP
G6PC3
EPHB4
AR
CTSD
HDAC2
CBL
PPP3CA
PRKCA
CDH2
MMP14
NPM1
PRKDC
CAPN1
GGT1
LEPR
PGK1
ABCA1
ATP1B1
F7
GRN
UBA1
WT1
DUSP6
NGFR
SCARB1
ABCC6
ADAR
AKR1B1
DGAT1
FADD
FGF1
LBR
PRKAB1
TPI1
TWIST1
CBLB
EHMT2
FGF2
HK2
HSD11B2
RAD23B
SIRPA
TNFSF13B
BGN
LAMP2
LDHB
PSMA7
SHC1
ALOX12
ASL
DKK1
NCL
PLK2
SENP1
TNFSF13
TUFM
APLNR
ATP2C1
CFP
EIF2B1
MICU1
POSTN
PSMB5
RPL18
ADRM1
DEGS1
INPP5K
JPH3
RPL13
SHBG
SMURF2
STING1
QSOX1
UBE2S
BAG2
CD68
HNRNPM
IPO7
PRPH2
RPL6
RPL7
RPL7A
SRSF6
UCHL5
CLIC4
EIF5B
INSIG1
MBOAT7
MICA
NDRG2
RPL8
SERPINA12
COPZ1
DBF4
DSPP
MAP1A
SAR1A
SP2
TRIB2
CIRBP
RBM5
AMELX
INSIG2
TES
COL22A1
QTRT1
CCDC170
GADD45GIP1
KLF9
MYBBP1A
RNF152
TTLL6
MAGEH1
RNF182
TXNDC11
PTPN11
CDKN2A
EPAS1
RPS6KA1
STAT6
TUBB3
ASS1
ATP1A1
GLA
GLB1
RAB7A
ROCK1
FURIN
PTGER2
SPTAN1
TLR7
MAPKAPK2
MDH2
MYH9
OXTR
PIN1
VHL
VWF
WNT3A
ANXA2
CARM1
CPE
GFPT1
GLP1R
LYZ
MYH11
NCOA3
PFN1
UBE2I
YES1
YWHAQ
YWHAZ
ATP6V1A
CHI3L1
COL6A2
EMD
HMGA2
LONP1
MYH14
SOX2
AP3B1
ATP6AP2
CXCR3
FKBP4
GALC
GLO1
RPS6
RUVBL1
SLC1A5
SPOP
TG
USP15
AKR1A1
EIF2B4
HSPA1L
RPL15
SPP1
UBE2D1
ATG16L1
ATG7
COPB2
ENTPD5
PSMD2
RPL10A
SFPQ
SLC33A1
TCP1
GABARAPL2
GPX7
USP5
CAMP
CCT2
DEPTOR
SLC30A8
TMEM38B
ATAD3A
ATG13
ATG9A
BST2
COPB1
CPB1
HNRNPR
IRAK2
MUC2
NMNAT2
PSMD8
REEP5
RPS2
BAG5
CCT8
COPG1
RPLP2
RPS28
SLC39A13
SMPD4
TAB3
WLS
EMC1
FGL1
GDI2
IBTK
NDFIP1
RCN2
SELENON
SF3A1
ANP32B
COPS6
IPO5
ZDHHC6
CCPG1
CEMIP2
RPL24
SAMD8
MYDGF
TM9SF4
TM7SF3
ASB7
FAM3A
MT-ATP6
RNF26
RPAP2
HEATR3
RNF185
TMEM131
TMEM39A
ERMP1
RNF19B
CGRRF1
TMEM39B
BRI3BP
IER3IP1
ELN
MPZ
SNCAIP
ERBB3
MAP2K2
ADAM10
ATR
FLT3
IKBKB
PRKACA
CAMK2A
IDH1
CA2
TGFB2
ADAM17
COMT
FN1
KAT5
PHGDH
PLK1
PPP2CA
PRKAR1A
RRM1
SHH
TFRC
ACACA
ACTN1
ALDOA
APC
B2M
CYBB
DNM1
GSK3A
GSTP1
HSP90AB1
NR5A1
RARA
RHOA
TLR8
TOP1
ACTA1
CAST
CD44
CD8A
CSNK1A1
CUL3
DHCR7
ESR2
GPHN
HPRT1
HSPA9
IFNAR2
MAPK9
MIF
MUC1
NCAM1
PIK3C3
POR
ROR2
RXRA
TPM1
TUBG1
VLDLR
YWHAG
CTSC
CYLD
EEF1A2
MPL
MSN
NR1H4
PDK1
PPP2R1A
REL
RPS19
TMPRSS2
WRN
A2M
ACAT2
AK2
ALDH1A1
ALDH3A2
APRT
ARHGDIA
ATP5F1A
BRD4
CD81
CDH5
CLTC
CRKL
CSF3R
CSTB
EZR
GPC3
HADHA
HADHB
HSD17B10
HSD17B4
HUWE1
LMNB1
MAN1B1
MAP4K4
MYH6
NME1
PCYT1A
PLK4
PRKCI
PSAT1
PSMA6
RPSA
SGPL1
SUMO1
TBX21
TRPV6
TUBB2A
UQCRFS1
WWOX
YWHAH
AGXT
AIMP1
AK1
AKR1C2
C1QBP
CFL1
CRBN
CYBA
DVL2
ECHS1
FDFT1
FGF23
FTL
FTO
GCLC
GFER
GJB2
GNAI3
GPD2
HLA-A
ITPR3
KDM4B
KRT5
MTHFD1
MYH10
NCOA1
NONO
PEBP1
PIK3R4
PLOD3
PPIA
PPP2R2A
RFC1
RIPK2
ROCK2
SFN
SHMT2
SNTA1
STT3A
TFE3
TFPI
TKT
TMPO
TP63
TP73
ABCB7
ADM
AKR1C3
ALG1
APPL1
ARRB2
CDC20
CGA
CKB
COASY
COL6A3
DFFA
EPHX1
GALNT2
GSTO1
HPSE
LAMP1
LGALS3
MAP1B
NCOA2
NPY
PICALM
PKD1
PLOD2
PPP2R2B
PRDX3
PSMA3
SLC7A11
SUCLG1
UGT1A9
AARS1
ALDH1B1
APBB1
BSG
CCL5
CCT5
CD63
CNP
CXCL10
DAXX
DDB1
DLG1
DROSHA
EGLN2
EPRS1
ERCC8
ESD
FKBP8
GAD2
GPX1
HARS1
HEY1
HLA-C
HPN
KHK
KPNB1
KRT10
LETM1
LRPAP1
MAP3K14
MDH1
MMP17
NOX1
P4HA2
PABPN1
PDGFA
PGAM1
POFUT1
PPIF
PSMB1
RACK1
RPS20
S100A9
SEC24D
SLC27A4
SLC39A8
SMARCC1
SMARCC2
SPHK2
TUBB4B
UBE2D3
UBTF
USP10
ADNP
AKR1C1
ANP32A
ASPH
ATXN2
BAG3
BANF1
CALB1
CALU
CASP5
CCL7
CDA
CHMP4B
CHRNA7
CNBP
CRH
CUL4B
DBT
DDX41
DNAJC6
EBP
EIF3A
EIF3F
FLII
GALE
GBF1
GZMA
HSPA6
IL17A
KLC1
KLK4
KRT16
MAPRE1
MATR3
MCCC2
MLXIPL
MTMR14
MYO6
MYOCD
NOP56
PDCD4
PIGK
PLIN2
PSMA1
PSMA5
PSMB6
PTRH2
RAMP2
RBBP4
RNF168
RPL35
RPS27
RSPO2
SH3GL1
SRSF2
STK3
TACC3
TMEM43
TUBB6
UCP1
AHCYL1
ALDH9A1
ALG3
ANXA7
ATG4B
ATP5MC3
BACE2
BACH2
BBS4
C9orf72
CBX3
CCL20
CRTAP
DEK
DMP1
DUSP10
EIF5
ERLIN1
FADS1
FADS2
FBXO11
GPAA1
HDLBP
HKDC1
HMGCS1
IRS4
KCNN2
KPNA3
LIN28A
LIN28B
MGST1
NMT1
NR0B2
NUDC
NUP133
P4HA1
PABPC1
PLIN3
PLS3
PORCN
PSMB2
PSMC4
PTP4A1
PUF60
RAB10
RANBP1
RBMX
RPS15A
S100A8
SAE1
SEC31A
SLC25A22
SLC30A10
SMARCA5
SNRPB
SUMO2
TAPBP
TARS1
TCOF1
TPR
TREH
UBQLN2
USP24
USP25
ACTL6A
ALG2
BICD2
BPNT2
CCT7
COIL
CSE1L
DDX39B
DHDDS
FAR1
FBXO32
IDI1
MAGED1
MAGT1
MAPK8IP3
MYO1C
PCBP2
PLD3
PPIL1
PSMD9
RPS16
SIL1
STC1
STK26
SUCLG2
TAGLN2
TBCB
TRIP13
ZMPSTE24
AIFM2
ATG12
ATG3
B4GALT7
CBY1
CSDE1
DHX30
EEF1D
EEF1G
EIF1AX
EIF3H
ETS2
HNRNPF
HSPA1B
KCNIP1
KLRK1
KRT2
KTN1
LARP7
MAGI1
MAP4
MPST
NBAS
P3H1
PA2G4
PIEZO1
PIGS
PIGT
PPA1
PPA2
PSMB3
PSMC6
PSMD1
PSMD6
PSME3
RAB1B
RAB3GAP1
RAB8A
RAP1GDS1
RPA3
RPL34
RPLP1
RPS11
RPS13
SAFB
SCYL1
SLC30A2
SRSF9
TNFAIP6
TRPC1
UVRAG
WDR45
ABCE1
AKAP8
ALYREF
ARFGAP1
ASGR2
ATG4A
CAND1
CAP1
CAPZA1
CCL8
CPSF1
CTR9
CXCL5
DDX3Y
DSG4
EIF3E
ENAH
EOGT
EPG5
FOXD3
FUBP1
FYCO1
GSPT1
GSTK1
H1-5
HSPA13
MT1E
MYL6
NCR1
NDUFAF3
NUCB1
NUS1
PAFAH1B2
PEX13
PSCA
RAB3GAP2
RBM14
RBM39
RECK
REEP2
RPL28
RPN2
RPS15
S100A7
SGK3
SIRT4
SNRNP70
SNX3
SPECC1L
SRSF3
SRSF7
STRAP
SYNCRIP
TMEM165
TOMM70
TSN
UBA52
VPS45
WNT16
ACBD3
AP3M1
ARL6IP1
ATP5ME
BABAM1
BYSL
CCDC6
CLPTM1L
EIF3B
EIF3M
FFAR4
GATAD2A
GRPEL1
H1-3
H3C1
HEY2
HNRNPUL1
IER3
IST1
KIFC1
LMO7
LRRFIP2
MRPL11
MUL1
MYRF
NAT10
NOLC1
NSMAF
NUCB2
PITPNB
POP1
PREB
PSMG2
RAB14
RAB39B
RIF1
RINT1
RNF213
RNH1
RPL27A
RPS18
SENP3
SF1
SNRPD2
SRRM1
STAU1
TEAD3
TLR10
TOE1
UQCR10
ANKFY1
ATE1
ATP6V1F
DAD1
EDEM2
ESYT1
GPAT3
HNRNPAB
JAZF1
METTL14
MPRIP
MRPL39
MYO1D
NAPA
NIPSNAP2
PDCL
RABEP1
SF3A3
SRP19
TARBP2
ZC3HAV1
ADPGK
ATG2A
ATP5MG
AUP1
BCL2L10
CACYBP
CCT6A
CEMIP
CIP2A
COPS8
EIF3C
EIF3L
ENC1
GLT8D1
HM13
KCTD12
LYAR
MAP1S
NCEH1
NOP58
NTPCR
PSMG1
RASSF5
RPS21
SCYL2
SLC15A4
SNRPD3
STAU2
STX17
SUB1
USO1
WBP11
YTHDF3
ZNF331
ZNF638
ABHD10
ARFGAP2
ARL8B
C1GALT1C1
C1QTNF3
DPH5
EHD4
EPM2AIP1
GPAT4
LAPTM4A
MRPL19
MYL6B
PDZD8
PHPT1
PSPC1
RAB21
RAI14
RBM25
SAFB2
SLIRP
SP8
SPRTN
SRXN1
TOR3A
TRIM13
UBL5
AKAP11
ERLEC1
ETV2
[truncated: 459 more rows]
